# Supplementary material for: Nutritional status regulates algicidal activity of Aeromonas sp. L23 against cyanobacteria and green algae
Source: PLoS One. 2019 Mar 12;14(3):e0213370. doi: 10.1371/journal.pone.0213370 (PMC6413897; doi:10.1371/journal.pone.0213370)
Supplement: S1 Dataset — (XLSX) [file pone.0213370.s004.xlsx]

## Sheet: Fig 1
Fig 1(a)
	Algae	Bacteria	Algicidal rate 1	Algicidal rate 2	Algicidal rate 3
A	Microcystis aeruginosa UTEX LB 2385	Aeromonas sp.L23	89.8	86.2	88
B	Microcystis aeruginosa NHSB	Aeromonas sp.L23	93.1	89.6	96.6
C	Anabaena variabilis AG10064	Aeromonas sp.L23	93.3	93.1	92.9
D	Scenedesmas quadricauda AG10003	Aeromonas sp.L23	81.2	81.8	80.6
E	Chlorella vulgaris AG10034	Aeromonas sp.L23	47.7	46.9	47.3
Fig 1(b)
	Algae	Bacteria	Time (days)	log(CFU/mL)	log(CFU/mL)	log(CFU/mL)
A	Microcystis aeruginosa UTEX LB 2385	Aeromonas sp.L23	1	6.86031	6.84511	6.82991
A	Microcystis aeruginosa UTEX LB 2385	Aeromonas sp.L23	2	6.68957	6.67715	6.66473
A	Microcystis aeruginosa UTEX LB 2385	Aeromonas sp.L23	3	6.65781	6.65449	6.65116
A	Microcystis aeruginosa UTEX LB 2385	Aeromonas sp.L23	4	6.84511	6.5713	6.56681
A	Microcystis aeruginosa UTEX LB 2385	Aeromonas sp.L23	5	6.58601	6.52331	6.55466
B	Microcystis aeruginosa NHSB	Aeromonas sp.L23	1	6.85712	6.84511	6.8331
B	Microcystis aeruginosa NHSB	Aeromonas sp.L23	2	6.6765	6.64785	6.66217
B	Microcystis aeruginosa NHSB	Aeromonas sp.L23	3	6.65449	6.71573	6.59324
B	Microcystis aeruginosa NHSB	Aeromonas sp.L23	4	6.58548	6.53354	6.55951
B	Microcystis aeruginosa NHSB	Aeromonas sp.L23	5	6.55732	6.53225	6.54479
C	Anabaena variabilis AG10064	Aeromonas sp.L23	1	6.84511	6.85931	6.83091
C	Anabaena variabilis AG10064	Aeromonas sp.L23	2	6.72584	6.76037	6.69132
C	Anabaena variabilis AG10064	Aeromonas sp.L23	3	6.72221	6.70218	6.68215
C	Anabaena variabilis AG10064	Aeromonas sp.L23	4	6.57408	6.5965	6.61892
C	Anabaena variabilis AG10064	Aeromonas sp.L23	5	6.52953	6.60091	6.67229
D	Scenedesmas quadricauda AG10003	Aeromonas sp.L23	1	6.85717	6.83305	6.84511
D	Scenedesmas quadricauda AG10003	Aeromonas sp.L23	2	6.70163	6.68163	6.69163
D	Scenedesmas quadricauda AG10003	Aeromonas sp.L23	3	6.62762	6.58293	6.60527
D	Scenedesmas quadricauda AG10003	Aeromonas sp.L23	4	6.4976	6.54975	6.60191
D	Scenedesmas quadricauda AG10003	Aeromonas sp.L23	5	6.53995	6.51914	6.52955
E	Chlorella vulgaris AG10034	Aeromonas sp.L23	1	6.86517	6.84511	6.82505
E	Chlorella vulgaris AG10034	Aeromonas sp.L23	2	6.66564	6.63334	6.69794
E	Chlorella vulgaris AG10034	Aeromonas sp.L23	3	6.58714	6.61617	6.55811
E	Chlorella vulgaris AG10034	Aeromonas sp.L23	4	6.52583	6.50074	6.51328
E	Chlorella vulgaris AG10034	Aeromonas sp.L23	5	6.46152	6.51862	6.57571

## Sheet: Fig 3
Fig 3 (a)
	Algae	Fractions	Algicidal rate 1	Algicidal rate 2	Algicidal rate 3
A	Microcystis aeruginosa UTEX LB 2385	Culture	92	97.2	86.8
A	Microcystis aeruginosa UTEX LB 2385	Supernatant	91.8	84.2	88
A	Microcystis aeruginosa UTEX LB 2385	Cell pellet	7.2	8.7	5.7
B	Microcystis aeruginosa NHSB	Culture	93.1	89.6	96.6
B	Microcystis aeruginosa NHSB	Supernatant	70.1	80	89.9
B	Microcystis aeruginosa NHSB	Cell pellet	9	14.2	3.8
C	Anabaena variabilis AG10064	Culture	96.6	93.4	95
C	Anabaena variabilis AG10064	Supernatant	99.9	93.1	86.3
C	Anabaena variabilis AG10064	Cell pellet	5.4	4.9	5.9
D	Scenedesmas quadricauda AG10003	Culture	72	81.1	62.9
D	Scenedesmas quadricauda AG10003	Supernatant	80.6	81.2	81.8
D	Scenedesmas quadricauda AG10003	Cell pellet	3.1	3.1	3.1
E	Chlorella vulgaris AG10034	Culture	51.6	54.6	53.1
E	Chlorella vulgaris AG10034	Supernatant	39.9	47.3	54.7
E	Chlorella vulgaris AG10034	Cell pellet	2	4.3	6.6
Fig 3 (b)
	Sample	Time(days)	CAT activity( U/mg)	CAT activity( U/mg)	CAT activity( U/mg)
A	Microcystis aeruginosa UTEX LB 2385	1	0.282	0.182	0.082
A	Microcystis aeruginosa UTEX LB 2385	2	0.174936	0.346936	0.00293587
A	Microcystis aeruginosa UTEX LB 2385	3	0.403894	0.643894	0.163894
A	Microcystis aeruginosa UTEX LB 2385	4	0.773777	0.973777	0.573777
A	Microcystis aeruginosa UTEX LB 2385	5	0.357919	0.257919	0.157919
A	Microcystis aeruginosa UTEX LB 2385	7	0.279044	0.179044	0.0790438
A+L23	Microcystis aeruginosa UTEX LB 2385 + Aeromonas sp.L23	1	0.186	0.186	0.186
A+L23	Microcystis aeruginosa UTEX LB 2385 + Aeromonas sp.L23	2	0.458582	0.258582	0.358582
A+L23	Microcystis aeruginosa UTEX LB 2385 + Aeromonas sp.L23	3	3.4999	3.3999	3.5999
A+L23	Microcystis aeruginosa UTEX LB 2385 + Aeromonas sp.L23	4	4.98936	5.40936	5.19936
A+L23	Microcystis aeruginosa UTEX LB 2385 + Aeromonas sp.L23	5	0.971724	0.871724	0.771724
A+L23	Microcystis aeruginosa UTEX LB 2385 + Aeromonas sp.L23	7	0.461831	0.261831	0.361831
B	Microcystis aeruginosa NHSB	1	0.2356	0.4356	0.0356
B	Microcystis aeruginosa NHSB	2	0.15774	0.15774	0.15774
B	Microcystis aeruginosa NHSB	3	0.32202	0.32202	0.32202
B	Microcystis aeruginosa NHSB	4	0.426282	0.526282	0.626282
B	Microcystis aeruginosa NHSB	5	0.414907	0.414907	0.414907
B	Microcystis aeruginosa NHSB	7	0.675278	0.365278	0.0552775
B+L23	Microcystis aeruginosa NHSB+ Aeromonas sp.L23	1	0.29	0.09	0.19
B+L23	Microcystis aeruginosa NHSB+ Aeromonas sp.L23	2	0.39568	0.29568	0.19568
B+L23	Microcystis aeruginosa NHSB+ Aeromonas sp.L23	3	1.8895	1.9895	1.7895
B+L23	Microcystis aeruginosa NHSB+ Aeromonas sp.L23	4	1.66306	1.53306	1.40306
B+L23	Microcystis aeruginosa NHSB+ Aeromonas sp.L23	5	0.538391	0.438391	0.338391
B+L23	Microcystis aeruginosa NHSB+ Aeromonas sp.L23	7	0.414265	0.414265	0.414265
Fig 3 (c)
	Sample	Time(days)	SOD activity( U/mg)	SOD activity( U/mg)	SOD activity( U/mg)
A	Microcystis aeruginosa UTEX LB 2385	1	8.3	6.1	7.2
A	Microcystis aeruginosa UTEX LB 2385	2	7.07908	9.49628	11.9135
A	Microcystis aeruginosa UTEX LB 2385	3	20.3947	21.6347	19.1547
A	Microcystis aeruginosa UTEX LB 2385	4	11.8238	14.2238	13.0238
A	Microcystis aeruginosa UTEX LB 2385	5	20.2967	19.1967	18.0967
A	Microcystis aeruginosa UTEX LB 2385	7	17.4367	17.4367	17.4367
A+L23	Microcystis aeruginosa UTEX LB 2385 + Aeromonas sp.L23	1	11.4	8.4	5.4
A+L23	Microcystis aeruginosa UTEX LB 2385 + Aeromonas sp.L23	2	24.8329	23.4129	24.1229
A+L23	Microcystis aeruginosa UTEX LB 2385 + Aeromonas sp.L23	3	33.0035	31.9035	34.1035
A+L23	Microcystis aeruginosa UTEX LB 2385 + Aeromonas sp.L23	4	29.5734	30.7834	28.3634
A+L23	Microcystis aeruginosa UTEX LB 2385 + Aeromonas sp.L23	5	37.3722	37.3722	37.3722
A+L23	Microcystis aeruginosa UTEX LB 2385 + Aeromonas sp.L23	7	40.2335	38.0335	39.1335
B	Microcystis aeruginosa NHSB	1	10.7	8.5	6.3
B	Microcystis aeruginosa NHSB	2	9.36851	9.36851	9.36851
B	Microcystis aeruginosa NHSB	3	15.3664	17.3664	19.3664
B	Microcystis aeruginosa NHSB	4	21.301	20.201	19.101
B	Microcystis aeruginosa NHSB	5	19.0641	18.4541	17.8441
B	Microcystis aeruginosa NHSB	7	16.6721	14.0521	15.3621
B+L23	Microcystis aeruginosa NHSB+ Aeromonas sp.L23	1	8.2	10.2	12.2
B+L23	Microcystis aeruginosa NHSB+ Aeromonas sp.L23	2	24.5406	24.1406	24.9406
B+L23	Microcystis aeruginosa NHSB+ Aeromonas sp.L23	3	30.2643	30.2643	30.2643
B+L23	Microcystis aeruginosa NHSB+ Aeromonas sp.L23	4	40.2252	37.9652	39.0952
B+L23	Microcystis aeruginosa NHSB+ Aeromonas sp.L23	5	33.7731	34.2731	34.7731
B+L23	Microcystis aeruginosa NHSB+ Aeromonas sp.L23	7	35.4182	33.4182	34.4182
Fig 3 (d)
	Sample	Time(days)	POD activity( U/mg)	POD activity( U/mg)	POD activity( U/mg)
A	Microcystis aeruginosa UTEX LB 2385	1	0.0216	0.0217	0.0218
A	Microcystis aeruginosa UTEX LB 2385	2	0.0230697	0.0242697	0.0218697
A	Microcystis aeruginosa UTEX LB 2385	3	0.0276354	0.0262354	0.0248354
A	Microcystis aeruginosa UTEX LB 2385	4	0.024147	0.026147	0.028147
A	Microcystis aeruginosa UTEX LB 2385	5	0.0262233	0.0252233	0.0242233
A	Microcystis aeruginosa UTEX LB 2385	7	0.0250364	0.0240364	0.0260364
A+L23	Microcystis aeruginosa UTEX LB 2385 + Aeromonas sp.L23	1	0.02167	0.02167	0.02167
A+L23	Microcystis aeruginosa UTEX LB 2385 + Aeromonas sp.L23	2	0.0248948	0.0248948	0.0248948
A+L23	Microcystis aeruginosa UTEX LB 2385 + Aeromonas sp.L23	3	0.0258833	0.0258833	0.0258833
A+L23	Microcystis aeruginosa UTEX LB 2385 + Aeromonas sp.L23	4	0.0346234	0.0332134	0.0318034
A+L23	Microcystis aeruginosa UTEX LB 2385 + Aeromonas sp.L23	5	0.0270662	0.0290662	0.0280662
A+L23	Microcystis aeruginosa UTEX LB 2385 + Aeromonas sp.L23	7	0.0270156	0.0260156	0.0250156
B	Microcystis aeruginosa NHSB	1	0.025	0.02512	0.02488
B	Microcystis aeruginosa NHSB	2	0.026838	0.026838	0.026838
B	Microcystis aeruginosa NHSB	3	0.0265732	0.0265732	0.0265732
B	Microcystis aeruginosa NHSB	4	0.0252897	0.0262897	0.0242897
B	Microcystis aeruginosa NHSB	5	0.0272308	0.0272308	0.0272308
B	Microcystis aeruginosa NHSB	7	0.0258719	0.0268719	0.0278719
B+L23	Microcystis aeruginosa NHSB+ Aeromonas sp.L23	1	0.025	0.023	0.024
B+L23	Microcystis aeruginosa NHSB+ Aeromonas sp.L23	2	0.028055	0.026055	0.027055
B+L23	Microcystis aeruginosa NHSB+ Aeromonas sp.L23	3	0.0278157	0.0288157	0.0268157
B+L23	Microcystis aeruginosa NHSB+ Aeromonas sp.L23	4	0.0286245	0.0260245	0.0273245
B+L23	Microcystis aeruginosa NHSB+ Aeromonas sp.L23	5	0.0401809	0.0411809	0.0391809
B+L23	Microcystis aeruginosa NHSB+ Aeromonas sp.L23	7	0.0293621	0.0293621	0.0293621

## Sheet: Fig 4
	Algae	Medium	Algicidal rate 1	Algicidal rate 2	Algicidal rate 3
A	Microcystis aeruginosa UTEX LB 2385	LB medium	86.6	84.8	83
A	Microcystis aeruginosa UTEX LB 2385	NA medium	65.5	63.3	64.4
B	Microcystis aeruginosa NHSB	LB medium	89.6	96.6	93.1
B	Microcystis aeruginosa NHSB	NA medium	81.7	84.1	86.5
C	Anabaena variabilis AG10064	LB medium	93.3	92.9	93.1
C	Anabaena variabilis AG10064	NA medium	50.8	50.1	49.4
D	Scenedesmas quadricauda AG10003	LB medium	81.2	81.8	80.6
D	Scenedesmas quadricauda AG10003	NA medium	50.2	46	48.1
E	Chlorella vulgaris AG10034	LB medium	47.7	47.3	46.9
E	Chlorella vulgaris AG10034	NA medium	42.1	41.4	42.8

## Sheet: Fig 5
	Algae	Nutrient	Dose	Algicidal rate 1	Algicidal rate 2	Algicidal rate 3
A	Microcystis aeruginosa UTEX LB 2385	K2HPO4	Con	87.5	88	88.5
A	Microcystis aeruginosa UTEX LB 2385	K2HPO4	0.01	97.4	86.6	92
A	Microcystis aeruginosa UTEX LB 2385	K2HPO4	0.02	97	97.5	96.5
B	Microcystis aeruginosa NHSB	K2HPO4	Con	85.4	88	90.6
B	Microcystis aeruginosa NHSB	K2HPO4	0.01	76.1	75.9	76
B	Microcystis aeruginosa NHSB	K2HPO4	0.02	63.6	70	76.4
C	Anabaena variabilis AG10064	K2HPO4	Con	87.2	85.4	86.3
C	Anabaena variabilis AG10064	K2HPO4	0.01	75	78.6	71.4
C	Anabaena variabilis AG10064	K2HPO4	0.02	70	71.2	68.8
D	Scenedesmas quadricauda AG10003	K2HPO4	Con	42.6	42.1	41.6
D	Scenedesmas quadricauda AG10003	K2HPO4	0.01	40.2	37.3	43.1
D	Scenedesmas quadricauda AG10003	K2HPO4	0.02	42.9	43.3	43.1
E	Chlorella vulgaris AG10034	K2HPO4	Con	35.1	28.9	32
E	Chlorella vulgaris AG10034	K2HPO4	0.01	50.3	46	41.7
E	Chlorella vulgaris AG10034	K2HPO4	0.02	62	64.1	59.9
A	Microcystis aeruginosa UTEX LB 2385	Glucose	Con	87.5	88	88.5
A	Microcystis aeruginosa UTEX LB 2385	Glucose	0.01	94.2	89.8	92
A	Microcystis aeruginosa UTEX LB 2385	Glucose	0.02	95.5	95	94.5
B	Microcystis aeruginosa NHSB	Glucose	Con	85.4	88	90.6
B	Microcystis aeruginosa NHSB	Glucose	0.01	87.7	76.3	82
B	Microcystis aeruginosa NHSB	Glucose	0.02	77.2	80.8	79
C	Anabaena variabilis AG10064	Glucose	Con	87.2	85.4	86.3
C	Anabaena variabilis AG10064	Glucose	0.01	76	79	82
C	Anabaena variabilis AG10064	Glucose	0.02	73	70.5	75.5
D	Scenedesmas quadricauda AG10003	Glucose	Con	42.6	42.1	41.6
D	Scenedesmas quadricauda AG10003	Glucose	0.01	60.1	57	53.9
D	Scenedesmas quadricauda AG10003	Glucose	0.02	63	63.6	62.4
E	Chlorella vulgaris AG10034	Glucose	Con	35.1	28.9	32
E	Chlorella vulgaris AG10034	Glucose	0.01	70	77.9	62.1
E	Chlorella vulgaris AG10034	Glucose	0.02	76	82.9	69.1
A	Microcystis aeruginosa UTEX LB 2385	NH4Cl	Con	87.5	88	88.5
A	Microcystis aeruginosa UTEX LB 2385	NH4Cl	0.01	93	94.5	91.5
A	Microcystis aeruginosa UTEX LB 2385	NH4Cl	0.02	96.4	95.6	96
B	Microcystis aeruginosa NHSB	NH4Cl	Con	85.4	88	90.6
B	Microcystis aeruginosa NHSB	NH4Cl	0.01	78.4	78	77.6
B	Microcystis aeruginosa NHSB	NH4Cl	0.02	76.7	59.3	68
C	Anabaena variabilis AG10064	NH4Cl	Con	87.2	85.4	86.3
C	Anabaena variabilis AG10064	NH4Cl	0.01	69	64.6	73.4
C	Anabaena variabilis AG10064	NH4Cl	0.02	64	60.2	67.8
D	Scenedesmas quadricauda AG10003	NH4Cl	Con	42.6	42.1	41.6
D	Scenedesmas quadricauda AG10003	NH4Cl	0.01	39	41.6	36.4
D	Scenedesmas quadricauda AG10003	NH4Cl	0.02	48.5	41.5	45
E	Chlorella vulgaris AG10034	NH4Cl	Con	35.1	28.9	32
E	Chlorella vulgaris AG10034	NH4Cl	0.01	66.8	59	51.2
E	Chlorella vulgaris AG10034	NH4Cl	0.02	65	67.2	62.8
A	Microcystis aeruginosa UTEX LB 2385	NaNO3	Con	87.5	88	88.5
A	Microcystis aeruginosa UTEX LB 2385	NaNO3	0.01	86.9	85.1	86
A	Microcystis aeruginosa UTEX LB 2385	NaNO3	0.02	88.6	90	91.4
B	Microcystis aeruginosa NHSB	NaNO3	Con	85.4	88	90.6
B	Microcystis aeruginosa NHSB	NaNO3	0.01	74.9	71.1	73
B	Microcystis aeruginosa NHSB	NaNO3	0.02	67	69.1	64.9
C	Anabaena variabilis AG10064	NaNO3	Con	87.2	85.4	86.3
C	Anabaena variabilis AG10064	NaNO3	0.01	73.8	76	78.2
C	Anabaena variabilis AG10064	NaNO3	0.02	56.3	60	63.7
D	Scenedesmas quadricauda AG10003	NaNO3	Con	42.6	42.1	41.6
D	Scenedesmas quadricauda AG10003	NaNO3	0.01	49.1	34.9	42
D	Scenedesmas quadricauda AG10003	NaNO3	0.02	58.7	54	49.3
E	Chlorella vulgaris AG10034	NaNO3	Con	35.1	28.9	32
E	Chlorella vulgaris AG10034	NaNO3	0.01	42.1	35.9	39
E	Chlorella vulgaris AG10034	NaNO3	0.02	31.8	32	32.2

## Sheet: S1_fig
Type of Algae		Algae	Time(Days)	Algicidal rate 1	Algicidal rate 2	Algicidal rate 3
Cyanobacteria	A	Microcystis aeruginosa UTEX LB 2385	1	15	20	25
Cyanobacteria	A	Microcystis aeruginosa UTEX LB 2385	2	45.4	39.6	42.5
Cyanobacteria	A	Microcystis aeruginosa UTEX LB 2385	3	73.2	69	64.8
Cyanobacteria	A	Microcystis aeruginosa UTEX LB 2385	4	83.2	76.8	80
Cyanobacteria	A	Microcystis aeruginosa UTEX LB 2385	5	90.7	85.7	88.2
Cyanobacteria	A	Microcystis aeruginosa UTEX LB 2385	6	87.9	83	78.1
Cyanobacteria	A	Microcystis aeruginosa UTEX LB 2385	7	89.2	82.8	86
Cyanobacteria	B	Microcystis aeruginosa NHSB	1	27.2	32	36.8
Cyanobacteria	B	Microcystis aeruginosa NHSB	2	50.1	47	43.9
Cyanobacteria	B	Microcystis aeruginosa NHSB	3	53.7	48.3	51
Cyanobacteria	B	Microcystis aeruginosa NHSB	4	82.6	78	73.4
Cyanobacteria	B	Microcystis aeruginosa NHSB	5	93.1	98.6	87.6
Cyanobacteria	B	Microcystis aeruginosa NHSB	6	94	97.2	90.8
Cyanobacteria	B	Microcystis aeruginosa NHSB	7	99.3	90.7	95
Cyanobacteria	C	Anabaena variabilis AG10064	1	25.5	29	32.5
Cyanobacteria	C	Anabaena variabilis AG10064	2	57.8	46.2	52
Cyanobacteria	C	Anabaena variabilis AG10064	3	77	82.6	71.4
Cyanobacteria	C	Anabaena variabilis AG10064	4	87.3	82.7	85
Cyanobacteria	C	Anabaena variabilis AG10064	5	93.1	90.9	95.3
Cyanobacteria	C	Anabaena variabilis AG10064	6	96	92.7	99.3
Cyanobacteria	C	Anabaena variabilis AG10064	7	96.6	91.4	94
Green algae	D	Scenedesmas quadricauda AG10003	1	9.5	15	20.5
Green algae	D	Scenedesmas quadricauda AG10003	2	31.2	24.8	28
Green algae	D	Scenedesmas quadricauda AG10003	3	53	49.2	56.8
Green algae	D	Scenedesmas quadricauda AG10003	4	77.2	72.8	75
Green algae	D	Scenedesmas quadricauda AG10003	5	83.8	81.2	78.6
Green algae	D	Scenedesmas quadricauda AG10003	6	82	84.8	79.2
Green algae	D	Scenedesmas quadricauda AG10003	7	80.1	69.9	75
Green algae	E	Chlorella vulgaris AG10034	1	12.6	10	7.4
Green algae	E	Chlorella vulgaris AG10034	2	18.1	15	11.9
Green algae	E	Chlorella vulgaris AG10034	3	22.1	27	31.9
Green algae	E	Chlorella vulgaris AG10034	4	37	40.5	33.5
Green algae	E	Chlorella vulgaris AG10034	5	47.3	41.9	52.7
Green algae	E	Chlorella vulgaris AG10034	6	50.3	48	45.7
Green algae	E	Chlorella vulgaris AG10034	7	50	54.1	45.9

## Sheet: S2_fig
	Algae	Medium	Algicidal rate 1	Algicidal rate 2	Algicidal rate 3
A	Microcystis aeruginosa UTEX LB 2385	LB medium	2.9	3.1	2.7
A	Microcystis aeruginosa UTEX LB 2385	NA medium	2.1	0.9	1.5
B	Microcystis aeruginosa NHSB	LB medium	3.6	2.6	3.1
B	Microcystis aeruginosa NHSB	NA medium	2.7	1.9	1.1
C	Anabaena variabilis AG10064	LB medium	3	3.4	2.6
C	Anabaena variabilis AG10064	NA medium	2.9	2.4	1.9
D	Scenedesmas quadricauda AG10003	LB medium	1.9	3	4.1
D	Scenedesmas quadricauda AG10003	NA medium	3.1	4	2.2
E	Chlorella vulgaris AG10034	LB medium	2.8	1.8	2.3
E	Chlorella vulgaris AG10034	NA medium	2.5	2.2	1.9

## Sheet: S3_fig
	Algae	Nutrient	Dose	log(CFU/mL)	log(CFU/mL)	log(CFU/mL)
A	Microcystis aeruginosa UTEX LB 2385	K2HPO4	Int	6.86031	6.84511	6.82991
A	Microcystis aeruginosa UTEX LB 2385	K2HPO4	con	6.56708	6.54224	6.55466
A	Microcystis aeruginosa UTEX LB 2385	K2HPO4	0.01	6.78866	6.782	6.78533
A	Microcystis aeruginosa UTEX LB 2385	K2HPO4	0.02	6.75812	6.75363	6.75587
B	Microcystis aeruginosa NHSB	K2HPO4	Int	6.84511	6.81376	6.87646
B	Microcystis aeruginosa NHSB	K2HPO4	con	6.5568	6.53278	6.54479
B	Microcystis aeruginosa NHSB	K2HPO4	0.01	6.66276	6.64843	6.67708
B	Microcystis aeruginosa NHSB	K2HPO4	0.02	6.50515	6.56639	6.44391
C	Anabaena variabilis AG10064	K2HPO4	Int	6.84511	6.87108	6.81914
C	Anabaena variabilis AG10064	K2HPO4	con	6.60091	6.61344	6.58837
C	Anabaena variabilis AG10064	K2HPO4	0.01	6.5563	6.5705	6.5421
C	Anabaena variabilis AG10064	K2HPO4	0.02	6.39794	6.43247	6.36341
D	Scenedesmas quadricauda AG10003	K2HPO4	Int	6.86031	6.82991	6.84511
D	Scenedesmas quadricauda AG10003	K2HPO4	con	6.54197	6.52955	6.51713
D	Scenedesmas quadricauda AG10003	K2HPO4	0.01	6.70424	6.70757	6.7109
D	Scenedesmas quadricauda AG10003	K2HPO4	0.02	6.68349	6.679	6.68124
E	Chlorella vulgaris AG10034	K2HPO4	Int	6.87646	6.81376	6.84511
E	Chlorella vulgaris AG10034	K2HPO4	con	6.50661	6.51862	6.53063
E	Chlorella vulgaris AG10034	K2HPO4	0.01	6.60206	6.61639	6.58773
E	Chlorella vulgaris AG10034	K2HPO4	0.02	6.80943	6.68694	6.74819
A	Microcystis aeruginosa UTEX LB 2385	Glucose	Int	6.86031	6.84511	6.82991
A	Microcystis aeruginosa UTEX LB 2385	Glucose	con	6.56708	6.54224	6.55466
A	Microcystis aeruginosa UTEX LB 2385	Glucose	0.01	6.81354	6.79934	6.78514
A	Microcystis aeruginosa UTEX LB 2385	Glucose	0.02	6.84744	6.77839	6.81291
B	Microcystis aeruginosa NHSB	Glucose	Int	6.84511	6.81376	6.87646
B	Microcystis aeruginosa NHSB	Glucose	con	6.5568	6.53278	6.54479
B	Microcystis aeruginosa NHSB	Glucose	0.01	6.8044	6.79239	6.78038
B	Microcystis aeruginosa NHSB	Glucose	0.02	6.5563	6.54198	6.57063
C	Anabaena variabilis AG10064	Glucose	Int	6.84511	6.87108	6.81914
C	Anabaena variabilis AG10064	Glucose	con	6.60091	6.61344	6.58837
C	Anabaena variabilis AG10064	Glucose	0.01	6.76343	6.75089	6.77596
C	Anabaena variabilis AG10064	Glucose	0.02	6.7302	6.7018	6.716
D	Scenedesmas quadricauda AG10003	Glucose	Int	6.86031	6.82991	6.84511
D	Scenedesmas quadricauda AG10003	Glucose	con	6.54197	6.52955	6.51713
D	Scenedesmas quadricauda AG10003	Glucose	0.01	6.8286	6.78376	6.80618
D	Scenedesmas quadricauda AG10003	Glucose	0.02	6.74819	6.81957	6.67681
E	Chlorella vulgaris AG10034	Glucose	Int	6.87646	6.81376	6.84511
E	Chlorella vulgaris AG10034	Glucose	con	6.50661	6.51862	6.53063
E	Chlorella vulgaris AG10034	Glucose	0.01	6.79239	6.81474	6.77005
E	Chlorella vulgaris AG10034	Glucose	0.02	6.79252	6.74036	6.68821
A	Microcystis aeruginosa UTEX LB 2385	NH4Cl	Int	6.86031	6.84511	6.82991
A	Microcystis aeruginosa UTEX LB 2385	NH4Cl	con	6.56708	6.54224	6.55466
A	Microcystis aeruginosa UTEX LB 2385	NH4Cl	0.01	6.64508	6.58048	6.61278
A	Microcystis aeruginosa UTEX LB 2385	NH4Cl	0.02	6.728	6.66994	6.69897
B	Microcystis aeruginosa NHSB	NH4Cl	Int	6.84511	6.81376	6.87646
B	Microcystis aeruginosa NHSB	NH4Cl	con	6.5568	6.53278	6.54479
B	Microcystis aeruginosa NHSB	NH4Cl	0.01	6.83076	6.82411	6.82743
B	Microcystis aeruginosa NHSB	NH4Cl	0.02	6.80393	6.80618	6.80843
C	Anabaena variabilis AG10064	NH4Cl	Int	6.84511	6.87108	6.81914
C	Anabaena variabilis AG10064	NH4Cl	con	6.60091	6.61344	6.58837
C	Anabaena variabilis AG10064	NH4Cl	0.01	6.62711	6.59846	6.61278
C	Anabaena variabilis AG10064	NH4Cl	0.02	6.5563	6.61755	6.49506
D	Scenedesmas quadricauda AG10003	NH4Cl	Int	6.86031	6.82991	6.84511
D	Scenedesmas quadricauda AG10003	NH4Cl	con	6.54197	6.52955	6.51713
D	Scenedesmas quadricauda AG10003	NH4Cl	0.01	6.61278	6.62698	6.59858
D	Scenedesmas quadricauda AG10003	NH4Cl	0.02	6.69897	6.7335	6.66444
E	Chlorella vulgaris AG10034	NH4Cl	Int	6.87646	6.81376	6.84511
E	Chlorella vulgaris AG10034	NH4Cl	con	6.50661	6.51862	6.53063
E	Chlorella vulgaris AG10034	NH4Cl	0.01	6.66009	6.6721	6.68411
E	Chlorella vulgaris AG10034	NH4Cl	0.02	6.70995	6.72428	6.7386
A	Microcystis aeruginosa UTEX LB 2385	NaNO3	Int	6.86031	6.84511	6.82991
A	Microcystis aeruginosa UTEX LB 2385	NaNO3	con	6.56708	6.54224	6.55466
A	Microcystis aeruginosa UTEX LB 2385	NaNO3	0.01	6.76072	6.73565	6.74819
A	Microcystis aeruginosa UTEX LB 2385	NaNO3	0.02	6.67696	6.64856	6.66276
B	Microcystis aeruginosa NHSB	NaNO3	Int	6.84511	6.81376	6.87646
B	Microcystis aeruginosa NHSB	NaNO3	con	6.5568	6.53278	6.54479
B	Microcystis aeruginosa NHSB	NaNO3	0.01	6.48482	6.4624	6.43998
B	Microcystis aeruginosa NHSB	NaNO3	0.02	6.57653	6.43377	6.50515
C	Anabaena variabilis AG10064	NaNO3	Int	6.84511	6.87108	6.81914
C	Anabaena variabilis AG10064	NaNO3	con	6.60091	6.61344	6.58837
C	Anabaena variabilis AG10064	NaNO3	0.01	6.5314	6.503	6.5172
C	Anabaena variabilis AG10064	NaNO3	0.02	6.51165	6.44259	6.47712
D	Scenedesmas quadricauda AG10003	NaNO3	Int	6.86031	6.82991	6.84511
D	Scenedesmas quadricauda AG10003	NaNO3	con	6.54197	6.52955	6.51713
D	Scenedesmas quadricauda AG10003	NaNO3	0.01	6.64548	6.62146	6.63347
D	Scenedesmas quadricauda AG10003	NaNO3	0.02	6.70452	6.67587	6.6902
E	Chlorella vulgaris AG10034	NaNO3	Int	6.87646	6.81376	6.84511
E	Chlorella vulgaris AG10034	NaNO3	con	6.50661	6.51862	6.53063
E	Chlorella vulgaris AG10034	NaNO3	0.01	6.51894	6.54401	6.53148
E	Chlorella vulgaris AG10034	NaNO3	0.02	6.76021	6.69897	6.63773
